# Supplementary material for: Recruitment and Retention in Remote Research: Learnings From a Large, Decentralized Real-world Study
Source: JMIR Form Res. 2022 Nov 14;6(11):e40765. doi: 10.2196/40765 (PMC9706389; doi:10.2196/40765)
Supplement: Multimedia Appendix 4 [file formative_v6i11e40765_app4.xlsx]

## Sheet: Sheet1
Multimedia Appendix 4. The proportion of participants who shared sensor data by device type, Android and iOS, across the 2 study phases. *Sensor types that were mandatory to share. **Permission is required to share the data on Android devices.
	Android		iOS
Sensor Type	Phase 1 N= 2536 n (%)	Phase 2 N= 2164 n (%)	Phase 1 N=3958 n (%)	Phase 2 N=1925 n (%)
*Accelerometer	2435 (96%)	2000 (92.4%)	2965 (74.9%)	1586 (82.4%)
*Gyroscope	1976 (77.9%)	1638 (75.7%)	2965 (74.9%)	1595 (82.9%)
Active Task	2094 (82.6%)	1986 (91.8%)	3838 (97%)	1844 (95.8%)
Barometer	1113 (43.9%)	858 (39.6%)	0	0
Compass	2151 (84.8%)	1554 (71.8%)	2912 (73.6%)	1519 (78.9%)
**GPS	2132 (84.1%)	1753 (81%)	2756 (69.6%)	1367 (71%)
Magnetometer	2234 (88.1%)	1674 (77.4%)	2951 (74.6%)	1560 (81%)
**Microphone	1082 (42.7%)	1348 (62.3%)	3535 (89.3%)	1230 (63.9%)
Pedometer	2189 (86.3%)	1520 (70.2%)	2508 (63.4%)	1290 (67%)
Accessibility	N/A	N/A	2800 (70.7%)	1404 (72.9%)
Altimeter	N/A	N/A	2832 (71.6%)	1455 (75.6%)
Battery State	N/A	N/A	2867 (72.4%)	1464 (76.1%)
Historical Activity Data	N/A	N/A	2797 (70.7%)	1392 (72.3%)
Proximity	2488 (98.1%)	1894 (87.5%)	N/A	N/A
Photodetector	2345 (92.5%)	1782 (82.3%)	N/A	N/A
**WiFi	2125 (83.8%)	1803 (83.3%)	N/A	N/A
Linear Accelerator	2281 (89.9%)	1662 (76.8%)	N/A	N/A
Gravity	2214 (87.3%)	1668 (77.1%)	N/A	N/A
Rotation Vector	2252 (88.8%)	1622 (75%)	N/A	N/A
Game Rotation Vector	1974 (77.8%)	1609 (74.4%)	N/A	N/A
Step Detector	1768 (69.7%)	1340 (61.9%)	N/A	N/A
**SMS	1824 (71.9%)	1280 (59.1%)	N/A	N/A
**Bluetooth	1315 (51.9%)	1033 (47.7%)	N/A	N/A
Geomagnetic Rotation Vector	1093 (43.1%)	828 (38.3%)	N/A	N/A
Tilt	208 (8.2%)	137 (6.3%)	N/A	N/A
Humidity	2 (0.1%)	1 (0%)	N/A	N/A
Ambient	2 (0.1%)	1 (0%)	N/A	N/A
Thermometer	0	0	N/A	N/A
Stationary Detection	0	0	N/A	N/A
Motion	0	0	N/A	N/A
Grip	0	0	N/A	N/A
Device State	0	0	N/A	N/A
**External Storage	0	0	N/A	N/A
**Calendar	0	0	N/A	N/A
**Camera	0	0	0	0
